# Supplementary material for: In vivo evidence for homeostatic regulation of ribosomal protein levels in Drosophila
Source: Cell Struct Funct. 2024 Jan 11;49(1):11–20. doi: 10.1247/csf.23088 (PMC11496781; doi:10.1247/csf.23088)
Supplement: Supplementary file 1 — Supplementary Materials [file csf_49_23088_1.zip]

Archive with 3 entries (3 files):
- 49_23088_1.pdf
- 49_23088_2.pdf
- 49_23088_3.docx
